# Supplementary material for: Effects of the administration of Shinbaro 2 in a rat lumbar disk herniation model
Source: Front Neurol. 2023 Mar 10;14:1044724. doi: 10.3389/fneur.2023.1044724 (PMC10036394; doi:10.3389/fneur.2023.1044724)
Supplement: Supplementary file 1 [file Data_Sheet_1.ZIP]

Archive with 38 entries (28 files):
- Raw data/
- Raw data/Fig 1/
- Raw data/Fig 1/Fig1.A, B.xlsx
- Raw data/Fig 1/Fig1_Control_H&E.tif
- Raw data/Fig 1/Fig1_Estradiol_H&E.tif
- Raw data/Fig 1/Fig1_ILS-20_H&E.tif
- Raw data/Fig 1/Fig1_Normal_H&E.tif
- Raw data/Fig 1/Fig1_OS-20_H&E.tif
- Raw data/Fig 2/
- Raw data/Fig 2/Fig 2.xlsx
- Raw data/Fig 3/
- Raw data/Fig 3/Fig3.xlsx
- Raw data/Fig 3/Fig3_IL1b.tif
- Raw data/Fig 3/Fig3_TNF-a_p-JNK.tif
- Raw data/Fig 3/Fig3_actin.tif
- Raw data/Fig 3/Fig3_iNOS.tif
- Raw data/Fig 4/
- Raw data/Fig 4/Fig4.xlsx
- Raw data/Fig 4/Fig4_ADAMTS5.tif
- Raw data/Fig 4/Fig4_MMP-13.tif
- Raw data/Fig 4/Fig4_MMP-9.tif
- Raw data/Fig 4/Fig4_actin.tif
- Raw data/Statistics/
- Raw data/Statistics/Fig1/
- Raw data/Statistics/Fig1/a. Body weight.pzfx
- Raw data/Statistics/Fig1/b. Widmill test.pzfx
- Raw data/Statistics/Fig2/
- Raw data/Statistics/Fig2/a. PGE2.pzfx
- Raw data/Statistics/Fig2/b. TNF-alpha.pzfx
- Raw data/Statistics/Fig2/c. IL-1beta.pzfx
- Raw data/Statistics/Fig3/
- Raw data/Statistics/Fig3/a. iNOS mRNA level.pzfx
- Raw data/Statistics/Fig3/b. IL-1beta mRNA level.pzfx
- Raw data/Statistics/Fig3/c. TNF-alpha mRNA level.pzfx
- Raw data/Statistics/Fig4/
- Raw data/Statistics/Fig4/a. MMP9 mRNA level.pzfx
- Raw data/Statistics/Fig4/b. MMP13 mRNA level.pzfx
- Raw data/Statistics/Fig4/c. ADAMTS5 mRNA level.pzfx
