# Supplementary material for: Effects of the administration of Shinbaro 2 in a rat lumbar disk herniation model
Source: Front Neurol. 2023 Mar 10;14:1044724. doi: 10.3389/fneur.2023.1044724 (PMC10036394; doi:10.3389/fneur.2023.1044724)
Supplement: Supplementary file 1 [file Data_Sheet_1.ZIP › Raw data/Fig 1/Fig1.A, B.xlsx]

## Sheet: Figure 1A, B
		1 day		2 days		7 days		10 days		14 days
		Windmill	Body Weight	Windmill	Body Weight	Windmill	Body Weight	Windmill	Body Weight	Windmill	Body Weight
Normal	#1	88	328	88	338	85	343	90	386	100	391
	#2	80	336	83	346	83	360	82	397	87	410
	#3	72	314	69	324	73	344	80	329	78	408
	#4	83	327	81	337	81	340	89	372	82	410
	#5	82	327	79	337	84	330	88	340	88	397
Average		81	326.4	80	336.4	81.2	343.4	85.8	364.8	87	403.2
Stdev		5.83095	7.89303	7	7.89303	4.81664	10.8074	4.49444	29.3036	8.30662	8.70057
Control	#1	90	315	6	325	7	360	6	365	12	404
	#2	78	328	3	338	3	340	10	345	17	410
	#3	80	336	11	341	19	370	20	340	33	408
	#4	86	327	9	334	11	340	18	376	22	410
	#5	82	326	6	315	10	340	12	379	18	398
Average		83.2	326.4	7	330.6	10	350	13.2	361	20.4	406
Stdev		4.81664	7.50333	3.08221	10.5972	5.91608	14.1421	5.76194	17.7623	7.89303	5.09902
ILS-2	#1	83	337	5	341	13	355	22	325	26	410
	#2	67	336	3	345	15	350	32	388	33	410
	#3	90	328	10	332	3	375	10	383	21	403
	#4	88	325	8	336	9	347	17	388	31	403
	#5	86	315	7	327	12	350	11	381	13	400
Average		82.8	328.2	6.6	336.2	10.4	355.4	18.4	373	24.8	405.2
Stdev		9.20326	8.98332	2.70185	7.12039	4.66905	11.327	9.01665	27.0093	8.07465	4.54973
ILS-10	#1	75	327	4	348	10	333	32	356	40	368
	#2	88	335	6	341	6	325	18	362	27	395
	#3	79	316	7	329	12	325	20	328	53	392
	#4	82	339	14	351	21	360	21	345	66	420
	#5	81	328	5	332	8	345	14	370	42	386
Average		81	329	7.2	340.2	11.4	337.6	21	352.2	45.6	392.2
Stdev		4.74342	8.80341	3.96232	9.62808	5.81378	14.9599	6.7082	16.3156	14.6731	18.7403
ILS-20	#1	89	340	10	348	17	290	13	393	61	416
	#2	83	333	2	343	6	350	85	392	66	409
	#3	80	328	5	339	10	350	86	387	87	397
	#4	78	324	3	335	5	350	56	343	68	400
	#5	74	317	7	326	9	340	10	390	68	352
Average		80.8	328.4	5.4	338.2	9.4	336	50	381	70	394.8
Stdev		4.79583	8.73499	3.20936	8.34865	5.44671	26.0768	37.1685	21.3659	9.92472	25.0739
OS-20	#1	89	324	6	334	19	270	40	328	51	380
	#2	81	332	5	351	21	368	55	371	41	399
	#3	83	341	5	347	45	360	39	373	30	428
	#4	77	318	7	325	22	325	41	377	73	341
	#5	84	328	13	339	11	330	23	393	49	383
Average		82.8	328.6	7.2	339.2	23.6	330.6	39.6	368.4	48.8	386.2
Stdev		4.38178	8.6487	3.34664	10.3537	12.7201	38.6238	11.349	24.1826	15.8493	31.6338
OS-200	#1	76	331	9	341	78	303	57	396	59	405
	#2	83	342	9	348	22	320	38	373	42	410
	#3	84	324	9	336	24	340	66	342	76	350
	#4	85	319	5	324	33	340	41	313	73	325
	#5	70	328	6	339	48	334	52	396	67	405
Average		79.6	328.8	7.6	337.6	23.0868	327.4	50.8	364	63.4	379
Stdev		6.42651	8.64292	1.94936	8.79204	23.0868	15.8997	11.5195	36.104	13.6125	38.9551
Estradiol	#1	81	342	8	349	37	330	64	391	89	409
	#2	88	323	5	341	45	315	38	321	60	347
	#3	82	329	6	338	37	330	78	315	73	364
	#4	68	331	9	342	18	357	90	389	88	371
	#5	83	319	7	331	76	320	68	315	77	337
Average		80.4	328.8	7	340.2	42.6	330.4	67.6	346.2	77.4	365.6
Stdev		7.4364	8.78635	1.58114	6.53452	21.1495	16.2265	19.3598	40.0649	11.929	27.7453
