# Supplementary material for: Effects of the administration of Shinbaro 2 in a rat lumbar disk herniation model
Source: Front Neurol. 2023 Mar 10;14:1044724. doi: 10.3389/fneur.2023.1044724 (PMC10036394; doi:10.3389/fneur.2023.1044724)
Supplement: Supplementary file 1 [file Data_Sheet_1.ZIP › Raw data/Fig 2/Fig 2.xlsx]

## Sheet: PGE2
PGE2 assay
1. Standard curve
	O.D.
pg/mL	①	②	Average	Corrected	% B/B0		Table Curve.
NSB	0.129	0.122	0.1255	ㅡ	ㅡ		y=a+bx+clnx/x+d/x+e/x^2
0(B0)	0.796	0.752	0.774	0.6485	ㅡ
50	0.295	0.227	0.261	0.1355	20.8944		0.390625	97.3786
25	0.343	0.285	0.314	0.1885	29.0671		0.78125	83.5004
12.5	0.386	0.322	0.354	0.2285	35.2352		1.5625	75.4048
6.25	0.448	0.385	0.4165	0.291	44.8728		3.125	58.4426
3.13	0.528	0.481	0.5045	0.379	58.4426		6.25	44.8728
1.56	0.636	0.593	0.6145	0.489	75.4048		12.5	35.2352
0.78	0.667	0.667	0.667	0.5415	83.5004		25	29.0671
0.39	0.772	0.742	0.757	0.6315	97.3786		50	20.8944
2. Sample
	O.D				% B/B0				1/10 PGE2 Conc. (pg/mL)				PGE2 Conc. (pg/mL)				Average	Stdev
RAT plasma	①	②	③	④	①	②	③	④	①	②	③	④	①	②	③	④			ftest	ttest
Normal	0.604	0.593	0.54	0.542	93.138	91.4418	83.2691	83.5775	0.414	0.426	0.856	0.804	4.14	4.26	8.56	8.04	6.25	2.37714
Control	0.254	0.256	0.296	0.303	39.1673	39.4757	45.6438	46.7232	9.266	9.058	6.07	5.705	92.66	90.58	60.7	57.05	75.2475	18.983	0.00648326	0.00247541
OS-20	0.359	0.356	0.4	0.413	55.3585	54.8959	61.6808	63.6854	3.676	3.755	2.773	2.545	36.76	37.55	27.73	25.45	31.8725	6.17874	0.0977226	0.00242313
OS-200	0.501	0.557	0.498	0.464	77.2552	85.8905	76.7926	71.5497	1.379	0.506	1.414	1.815	13.79	5.06	14.14	18.15	12.785	5.51679	0.072046	0.00036673
ILS-2	0.412	0.415	0.429	0.43	63.5312	63.9938	66.1527	66.3069	2.562	2.512	2.292	2.276	25.62	25.12	22.92	22.76	24.105	1.47634	0.0015799	0.000854254
ILS-10	0.458	0.425	0.458	0.469	70.6245	65.5359	70.6245	72.3207	1.891	2.352	1.891	1.753	18.91	23.52	18.91	17.53	19.7175	2.61714	0.00860114	0.000577955
ILS-20	0.574	0.55	0.487	0.456	88.512	84.8111	75.0964	70.3161	0.456	0.554	1.54	1.915	4.56	5.54	15.4	19.15	11.1625	7.2333	0.147309	0.000369864
E2	0.528	0.555	0.482	0.466	81.4187	85.5821	74.3254	71.8581	1.055	0.516	1.598	1.79	10.55	5.16	15.98	17.9	12.3975	5.74185	0.080293	0.000361021

## Sheet: Il-1b
IL-1β assay
Regression Type: Cubic Spline
Std. Curve: A single equation is not available for this method	1. Standard curve
	Standard Curve
	pg/mL	O.D.	Corrected
	0	0.041	0
	31.25	0.078	0.037
	62.5	0.12	0.079
	125	0.182	0.141
	250	0.335	0.294
	500	0.598	0.557
	1000	1.142	1.101
	2000	1.988	1.947
	2. Sample
	RAT plasma	O.D.
	Normal	0.033274	0.033945	0.033062	0.034343	0.033756	0.03414
	Control	0.047554	0.045053	0.046496	0.049543	0.045544	0.046554
	OS-20	0.039384	0.041488	0.038773	0.039232	0.039778	0.039744
	OS-200	0.036356	0.037478	0.036676	0.037563	0.036172	0.036769
	ILS-2	0.040077	0.038469	0.039393	0.039245	0.038864	0.038179
	ILS-10	0.038053	0.037764	0.036699	0.037348	0.036575	0.037988
	ILS-20	0.035721	0.035399	0.037071	0.036187	0.036131	0.035963
	E2	0.036042	0.037064	0.034865	0.035332	0.036185	0.035366
		Il-1b Conc. (pg/mL)						Average	Stdev
	RAT plasma	#1	#2	#3	#4	#5	#6
	Normal	17.74	24.45	15.62	28.43	22.56	26.4	23.2525	5.64056
	Control	160.54	135.53	149.96	180.43	140.44	150.54	155.343	17.3542
	OS-20	78.84	99.88	72.73	77.32	82.78	82.44	78.8175	4.76529
	OS-200	48.56	59.78	51.76	60.63	46.72	52.69	52.95	5.75265
	ILS-2	85.77	69.69	78.93	77.45	73.64	66.79	74.2025	5.42086
	ILS-10	65.53	62.64	51.99	58.48	50.75	64.88	56.525	6.52035
	ILS-20	42.21	38.99	55.71	46.87	46.31	44.63	48.38	4.9785
	E2	45.42	55.64	33.65	38.32	46.85	38.66	39.37	5.4856

## Sheet: TNFa
TNFα assay
Regression Type: Cubic Spline	1. Standard curve
Std. Curve: A single equation is not available for this method	Standard Curve
	pg/mL	O.D.	Corrected
	0	0.036	0
	12.5	0.084	0.048
	25	0.133	0.097
	50	0.219	0.183
	100	0.382	0.346
	200	0.701	0.665
	400	1.23	1.194
	800	2.12	2.084
	2. Sample
	RAT plasma	O.D.
	Normal	0.061683	0.0579	0.0579	0.0579	0.0579	0.0579
	Control	0.0579	0.0579	0.0579	0.0579	0.0579	0.0579
	p.o. 20	0.0579	0.0579	0.0579	0.0579	0.0579	0.0579
	p.o. 200	0.0579	0.0579	0.0579	0.0579	0.0579	0.0579
	침2	0.0579	0.0579	0.0579	0.0579	0.0579	0.0579
	침10	0.0579	0.0579	0.0579	0.0579	0.0579	0.0579
	침20	0.0579	0.0579	0.0579	0.0579	0.0579	0.0579
	E2	0.0579	0.0579	0.0579	0.0579	0.0579	0.0579
		TNFa Conc. (pg/mL)						Average	Stdev
	RAT plasma	#1	#2	#3	#4	#5	#6
	Normal	14.55	10.86	16.78	15.89	21.87	19.99	18.6325	2.78551
	Control	231.65	202.76	199.82	238.78	226.31	208.86	218.443	17.456
	p.o. 20	89.52	77.43	81.9	72.96	90.36	76.85	80.5175	7.51338
	p.o. 200	49.84	58.54	41.74	49.94	39.75	33.78	41.3025	6.67823
	침2	100.54	110.26	98.93	97.77	102.67	91.84	97.8025	4.49134
	침10	84.77	97.95	91.71	80.33	88.43	77.95	84.605	6.52371
	침20	39.95	47.55	48.94	34.79	49.31	35.22	42.065	8.15547
	E2	30.21	32.22	40.67	42.81	33.31	45.89	40.67	5.35405
