# Supplementary material for: Effects of the administration of Shinbaro 2 in a rat lumbar disk herniation model
Source: Front Neurol. 2023 Mar 10;14:1044724. doi: 10.3389/fneur.2023.1044724 (PMC10036394; doi:10.3389/fneur.2023.1044724)
Supplement: Supplementary file 1 [file Data_Sheet_1.ZIP › Raw data/Fig 3/Fig3.xlsx]

## Sheet: iNOS
Description	Efficiency	C(t)	AVERAGE	STDEV	∆CT	∆CT STDEV	∆∆CT	Fold Differ.	min	max	FD STDEV
Normal		37.244	37.9568	0.6837	8.24646	0.684167	0	1	0.622365	1.60677	0.492204
(iNOS)		38.6071
		38.0192
Control		36.891	36.4312	0.107821	4.79236	0.18076	-3.4541	10.9594	9.66879	12.4223	1.37674
(iNOS)		36.073
		36.3295
OS-20		37.7744	38.0877	0.50894	5.98586	0.514089	-2.2606	4.79191	3.35547	6.84329	1.74391
(iNOS)		38.675
		37.8138
OS-200		38.0423	37.8638	0.393578	6.68391	0.402705	-1.56255	2.95375	2.23433	3.90482	0.835242
(iNOS)		37.4126
		38.1366
ILS-2		37.9364	38.0095	0.146476	4.93442	0.184444	-3.31204	9.9317	8.73978	11.2862	1.2732
		37.9139
		38.1781
ILS-10		37.4004	37.1375	0.270374	6.03879	0.313252	-2.20767	4.6193	3.71773	5.7395	1.01089
		37.152
		36.8603
ILS-20		37.7932	38.4508	1.17241	8.68944	1.17256	0.442982	0.735613	0.326343	1.65815	0.665904
		37.7548
		39.8044
Normal		29.6842	29.7103	0.0252571
(actin)		29.7346
		29.7121
Control		31.6387	31.6388	0.145082
(actin)		31.4938
		31.7839
OS-20		32.157	32.1019	0.0725761
(actin)		32.0197
		32.129
OS-200		31.214	31.1799	0.08525
(actin)		31.0829
		31.2429
ILS-2		32.9732	33.075	0.112091
(actin)		33.1951
		33.0569
ILS-10		30.9178	31.0988	0.158192
(actin)		31.2108
		31.1677
ILS-20		29.748	29.7613	0.0183073
(actin)		29.7822
		29.7538

## Sheet: Il11b
Description	Efficiency	C(t)	AVERAGE	STDEV	∆CT	∆CT STDEV	∆∆CT	Fold Differ.	min	max	FD STDEV
Normal		40.4936	40.5343	0.142873	10.9507	0.201979	0	1	0.869357	1.15028	0.140459
(IL1-b)		40.6932
		40.4163
Control		39.9635	39.7241	0.253916	7.654	0.254189	-3.29668	9.82655	8.23915	11.7198	1.74032
(IL1-b)		39.9813
		39.2276
OS-20		41.1182	40.6795	0.0157971	8.03472	0.209448	-2.91597	7.54733	6.52745	8.72657	1.09956
(IL1-b)		40.2557
		40.6646
OS-200		40.1151	40.107	0.00864613	9.04437	0.191069	-1.90632	3.74851	3.28353	4.27933	0.497901
(IL1-b)		41.0828
		39.1231
ILS-2		39.7518	39.9547	0.192559	8.95844	0.201303	-1.99225	3.97856	3.46041	4.57429	0.556943
(IL1-b)		39.9775
		40.1349
ILS-10		40.3288	39.4536	0.761804	9.53428	0.779917	-1.4164	2.66919	1.55454	4.58309	1.51428
(IL1-b)		38.9395
		39.0925
ILS-20		40.4326	39.2705	0.547469	10.0095	0.54808	-0.941139	1.92004	1.31317	2.80737	0.747098
(IL1-b)		38.6246
		38.7543
Normal		29.558	29.5836	0.142768
(actin)		29.7375
		29.4554
Control		32.0609	32.0701	0.0117862
(actin)		32.066
		32.0834
OS-20		32.6113	32.6448	0.208852
(actin)		32.4547
		32.8684
OS-200		31.1671	31.0626	0.190873
(actin)		31.1785
		30.8423
ILS-2		30.9909	30.9963	0.0586847
(actin)		31.0575
		30.9405
ILS-10		29.9156	29.9193	0.167108
(actin)		30.0882
		29.754
ILS-20		29.2907	29.2609	0.0258901
(actin)		29.2484
		29.2438

## Sheet: Tnfa
Description	Efficiency	C(t)	AVERAGE	STDEV	∆CT	∆CT STDEV	∆∆CT	Fold Differ.	min	max	FD STDEV
Normal		36.4605	36.434	0.0281368	7.08082	0.0293994	0	1	0.979828	1.02059	0.0203795
(TNFa)		36.4586
		36.3829
Control		35.9695	35.971	0.109834	3.82763	0.114038	-3.25318	9.53468	8.81002	10.3189	0.754456
(TNFa)		36.0816
		35.8619
OS-20		36.6799	36.858	0.188834	4.35258	0.249783	-2.72823	6.62643	5.57298	7.87902	1.15302
(TNFa)		36.9432
		36.9508
OS-200		37.7114	38.0055	0.311992	7.08353	0.312779	0.00271671	0.998119	0.803575	1.23976	0.218093
(TNFa)		38.351
		37.9541
ILS-2		35.1455	35.03	0.117677	4.40838	0.199045	-2.67244	6.37505	5.55348	7.31816	0.882341
(TNFa)		35.141
		34.8036
ILS-10		36.6657	36.9206	0.228399	4.56254	0.231091	-2.51828	5.72899	4.88104	6.72424	0.921599
(TNFa)		36.9895
		37.1066
ILS-20		37.1219	36.9101	0.201097	6.54644	0.224796	-0.53438	1.44832	1.23935	1.69252	0.226587
(TNFa)		36.8866
		36.7218
Normal		29.3491	29.3532	0.00852306
(actin)		29.3475
		29.363
Control		32.0301	32.1434	0.0306788
(actin)		32.1723
		32.2277
OS-20		32.3172	32.5054	0.163503
(actin)		32.6122
		32.5868
OS-200		30.8211	30.922	0.0221816
(actin)		30.9429
		31.002
ILS-2		30.4363	30.6216	0.160533
(actin)		30.716
		30.7126
ILS-10		32.3945	32.3581	0.0351696
(actin)		32.3553
		32.3243
ILS-20		30.4694	30.3636	0.100465
(actin)		30.352
		30.2695
