# Supplementary material for: Effects of the administration of Shinbaro 2 in a rat lumbar disk herniation model
Source: Front Neurol. 2023 Mar 10;14:1044724. doi: 10.3389/fneur.2023.1044724 (PMC10036394; doi:10.3389/fneur.2023.1044724)
Supplement: Supplementary file 1 [file Data_Sheet_1.ZIP › Raw data/Fig 4/Fig4.xlsx]

## Sheet: MMP9
Description	Efficiency	C(t)	AVERAGE	STDEV	∆CT	∆CT STDEV	∆∆CT	Fold Differ.	min	max	FD STDEV
Normal		36.7368	36.3529	0.338212	7.72781	0.347741	0	1	0.785814	1.27257	0.243376
(MMP9)		36.0987
		36.2232
Control		33.819	33.7085	0.185321	4.12519	0.204037	-3.60262	12.1477	10.5457	13.9932	1.72376
(MMP9)		33.4946
		33.812
OS-20		34.2946	34.9288	0.550487	4.23332	0.552225	-3.49449	11.2706	7.68615	16.5265	4.42019
(MMP9)		35.2823
		35.2096
OS-200		33.7607	33.676	0.307742	7.6267	0.312541	-0.101107	1.0726	0.863678	1.33205	0.234186
(MMP9)		33.3348
		33.9325											1	0.693251
ILS-2		32.6239	32.7119	0.315293	5.28398	0.33553	-2.44383	5.44084	4.31183	6.86548	1.27682		12.1477	1.26265
(MMP9)		32.4499											11.2706	0.75883
		33.0618											1.0726	0.226407
ILS-10		34.9371	35.3291	0.479096	6.06687	0.519945	-1.66094	3.16223	2.20533	4.53431	1.16449		5.44084	0.734727
(MMP9)		35.187											3.16223	0.480507
		35.8632											1.05917	0.784061
ILS-20		38.56	38.64	0.08	7.64488	0.134413	-0.082928	1.05917	0.964943	1.16259	0.0988229
(MMP9)		38.72
		38.64
Normal		28.6867	28.6251	0.0808493
(actin)		28.662
		28.5066
		28.6453
Control		29.6513	29.5833	0.0853659
(actin)		29.6112
		29.4875
OS-20		30.6758	30.6955	0.0437788
(actin)		30.665
		30.7457
OS-200		26.0165	26.0493	0.0545628
(actin)		26.1123
		26.019
ILS-2		27.5604	27.4279	0.114765
(actin)		27.358
		27.3654
ILS-10		29.1324	29.2622	0.202013
(actin)		29.495
		29.1593
ILS-20		31.052	30.9951	0.108013
(actin)		31.0628
		30.8706

## Sheet: MMP13
Description	Efficiency	C(t)	AVERAGE	STDEV	∆CT	∆CT STDEV	∆∆CT	Fold Differ.	min	max	FD STDEV
Normal		44.1169	43.2539	0.915304	11.7749	0.933609	0	1	0.523547	1.91005	0.693251
(MMP13)		45.3787
		40.2662
Control		40.3244	40.4802	0.127354	8.05603	0.138133	-3.71889	13.1673	11.965	14.4903	1.26265
(MMP13)		40.7561
		40.3601
OS-20		40.2038	40.2588	0.307138	9.58857	0.314115	-2.18635	4.55152	3.66099	5.65867	0.998842
(MMP13)		40.0691
		40.5035
OS-200		38.9743	38.6542	0.33945	11.9157	0.356468	0.140736	0.907056	0.708479	1.16129	0.226407
(MMP13)		38.6158
		38.3727
ILS-2		38.9134	39.2033	0.254115	8.63481	0.277192	-3.14011	8.81592	7.27486	10.6834	1.70429		1	0.693251
(MMP13)		39.3087											13.1673	1.26265
		39.3877											4.55152	0.734727
ILS-10		43.3955	43.1501	0.449277	11.3099	0.492596	-0.464995	1.38031	0.98105	1.94207	0.480507		0.907056	0.226407
(MMP13)		43.4232											8.81592	0.75883
		42.6315											1.38031	0.480507
ILS-20		41.2174	40.7324	0.835073	11.4239	0.838793	-0.351035	1.27547	0.713132	2.28125	0.784061		1.27547	0.784061
(MMP13)		39.7682
		41.2116
Normal		31.5857	31.479	0.18397
(actin)		31.2666
		31.5847
Control		32.623	32.4242	0.0534938
(actin)		32.3737
		32.2758
OS-20		30.6876	30.6702	0.0658369
(actin)		30.5975
		30.7257
OS-200		26.6539	26.7386	0.108825
(actin)		26.8613
		26.7004
ILS-2		30.6934	30.5685	0.11073
(actin)		30.5298
		30.4823
ILS-10		31.8311	31.8402	0.201992
(actin)		32.0465
		31.6428
ILS-20		29.3769	29.3085	0.0789094
(actin)		29.2222
		29.3264

## Sheet: ADAMTS5
Description	Efficiency	C(t)	AVERAGE	STDEV	∆CT	∆CT STDEV	∆∆CT	Fold Differ.	min	max	FD STDEV
Normal		36.7585	35.5672	0.855882	5.7607	0.875954	0	1	0.544893	1.83522	0.645164
(ADAMTS-5)		35.6161
		35.0067
		34.8876
Control		34.7612	35.3893	0.161733	2.72966	0.178636	-3.03104	8.17398	7.22202	9.25142	1.0147
(ADAMTS-5)		35.3676
		35.1817
		36.2467
OS-20		35.0648	35	0.150034	3.38281	0.237095	-2.37789	5.19776	4.41005	6.12617	0.85806
(ADAMTS-5)		34.8255
		35.1707
		34.9388
OS-200		34.8172	35.0852	0.37072	5.62044	0.43987	-0.140265	1.10211	0.812475	1.49499	0.341257
(ADAMTS-5)		35.323
		35.4769
		34.7239											1	0.645164
ILS-2		34.3808	34.4944	0.0901596	3.7433	0.309109	-2.0174	4.04855	3.26775	5.01592	0.874085		8.17398	1.0147
(ADAMTS-5)		34.5465											5.19776	0.85806
		34.8064											1.10211	0.341257
		34.2439											4.04855	0.874085
ILS-10		35.3118	35.2752	0.273935	4.34074	0.306764	-1.41997	2.67579	2.16325	3.30977	0.573258		2.67579	0.573258
(ADAMTS-5)		35.5417											1.01575	0.212451
		34.8925
		35.3546
ILS-20		35.0219	35.2502	0.207303	5.73816	0.299592	-0.0225396	1.01575	0.825275	1.25018	0.212451
(ADAMTS-5)		35.3551
		35.4825
		35.1414
Normal		29.8917	29.8065	0.186446
(actin)		29.9356
		29.8688
		29.5299
Control		32.8188	32.6596	0.0758515
(actin)
		32.572
		32.5881
OS-20		31.3991	31.6171	0.183586
(actin)		31.6677
		31.8369
		31.5649
OS-200		29.4601	29.4648	0.236754
(actin)		29.7913
		29.3737
		29.2341
ILS-2		31.0781	30.7511	0.295668
(actin)		30.9209
		30.4632
		30.5422
ILS-10		30.865	30.9344	0.138071
(actin)		31.0524
		31.0466
		30.7736
ILS-20		29.4319	29.5121	0.216289
(actin)		29.8352
		29.393
		29.3881
